# Supplementary material for: A Culturally Adapted Diet and Physical Activity Text Message Intervention to Prevent Type 2 Diabetes Mellitus for Women of Pakistani Origin Living in Scotland: Formative Study
Source: JMIR Form Res. 2023 Sep 15;7:e33810. doi: 10.2196/33810 (PMC10541642; doi:10.2196/33810)
Supplement: Multimedia Appendix 1 [file formative_v7i1e33810_app1.xlsx]

## Sheet: Diet full set of messages
				Mechanisms of change
				Information and skills			Self-efficacy / Sense of control					Action planning			Social support
				Behaviour change techniques
No.	Message	Theme	Sub-theme	Providing information on what constitutes healthy lifestyle to prevent type 2 diabetes for people/women of South Asian origin	Information on outcomes of the behaviour	Practical information on how to perform the behaviour	Graded tasks, starting with easy task	Relapse prevention	Prompting self-monitoring	Experience of mastery	Persuasive messages about being in control	Goal setting	Prompting action planning	Encouraging discussion	Prompts to seek social support	Week No	Day of the week	Day of the intervention
1	Hello [name]! You are now registered for [Name of programme]. We will send you up to 2-4 messages per day (in the morning and in the evening) to support you to eat a more healthy diet to reduce your chance of developing type 2 diabetes.	*Opening message*	General													Week 1	Mon	1
2	*Diet* Week 1 Challenge: This week is about principles of healthy eating to prevent type 2 diabetes, try to follow the tips and include more healthy food in your diet right away! We will get back to you at the end of the week to check how you were doing.	*Diet*	Week 1 Challenge									X				Week 1	Mon	1
3	*Diet* Eating healthily has immediate benefits of giving you more energy for your day to day tasks and improving your sleeping pattern and it can also help to delay the onset or reduce the risk of developing type 2 diabetes and heart disease and will improve your health overall!	*Diet*	General		X											Week 1	Mon	1
4	*Diet* If your goal is to prevent or manage type 2 diabetes you can still include many of the cultural foods that you enjoy. Continue to eat a variety of healthy foods, pay special attention to your portions and you will be on the right track.	*Diet*	Portion size			X										Week 1	Tue	2
5	*Diet* Keeping hydrated is important, but some drinks are not good for your health. Chai, Irn Bru, fruit juice and cordials contain high levels of sugar and full fat milk contains more fat than you need as an adult. You can try gradually switching to healthier alternatives, such as tea with no sugar, semi-skimmed milk, coffee (with little or not sugar) or water.	*Diet*	Drinks	X	X	X	X						X			Week 1	Tue	2
6	*Diet* As is the case in most snacks food, many favourite South Asian / Pakistani snacks are high in fat, sugar and/or salt. Some healthier alternatives are Raita, Idli served with vegetable chutney or popcorn. Try not to do everything at once, small steps can result in longer lasting change.	*Diet*	Snacks	X		X	X									Week 1	Wed	3
7	*Diet* Why not trying eating higher fibre foods more often! Include whole grain breads and cereals, beans and lentils, brown rice, vegetables and fruit with their skins. Fibre can help keep blood glucose (sugar) at a healthy level. Fibre can also help manage body weight and blood cholesterol levels.	*Diet*	Fibre	X	X	X										Week 1	Wed	3
8	*Diet* Have you considered eating smaller amounts of rice, noodles, roti, pasta, potatoes, cereal, breads and other starchy foods? Having large servings of these foods can make it more difficult to achieve healthy blood glucose levels.	*Diet*	Carbohydrate	X	X											Week 1	Thu	4
9	*Diet* Why not trying to reduce the amount of fruit juice, fizzy drinks, sweet desserts, candies, jam, honey and other sweet foods. Having too much of these foods raises your blood glucose levels.	*Diet*	Sugar	X	X	X										Week 1	Thu	4
10	*Diet* You can use fresh herbs and spices instead of salt or high sodium sauces to flavour your food. Too much sodium can lead to high blood pressure, heart disease, stroke and kidney disease.	*Diet*	Salt / Herbs	X	X	X										Week 1	Fri	5
11	*Diet* It’s the end of the week! Weekends are a likely time when you might attend family gatherings and celebrations that that may include a lot of food. You may feel you have less control over what and how much you eat. It might be challenging to keep a healthy diet! Try to come up with solutions for specific situations, such as going for side dishes rather than the main dish or trying to discus…	*Diet*	Celebrations			X							X	X		Week 1	Fri	5
12	*Diet* Higher fat foods like deep fried snacks and pastries can make it difficult to reach a healthy weight and manage your blood cholesterol levels. Can you think of ways to limit higher fat and deep fried food?	*Diet*	Fat	X												Week 1	Sat	6
13	*Diet* Week 1 challenge check in. You've learnt basic tips to start making healthier choices. Did you eat more healthy foods this week? Reply YES or NO	*Diet*	Challenge check-in									X				Week 1	Sun	7
14	*Diet* Well done! You have already made healthy changes to your diet. Keep up with the messages to get more healthy diet advice! More challenges (Week 2, 3 and 4) on the way!	*Diet*	Replied YES							X		X				Week 1	Sun	7
15	*Diet* That is all right! Making changes to your diet is a gradual process and it is important not to give up. More challenges (Week 2, 3 and 4) on the way!	*Diet*	Replied NO					X				X				Week 1	Sun	7
16	* Diet* This week is dedicated to snacks! You can include snacks as part of a balanced diet. Go for healthy snacks such as fresh fruits and unsalted nuts. You will feel more energetic and help protect your long-term health and reduce the risk of diabetes.	*Diet*	Snacks		X								X			Week 2	Mon	8
17	* Diet* Week 2 Challenge: Reducing the amount of unhealthy snacks is an easy way to make healthy changes to your diet right away! Try reducing the amount of sweet or salty snacks you eat this week. Do you want to take part in this week's challenge? Reply YES or N0.	*Diet*	Snacks Week 2 Challenge									X				Week 2	Mon	8
18	* Diet* Good luck! We will get back to you at the end of the week to check how you were doing.	*Diet*	Snacks Week 2 Challenge Replied YES									X				Week 2	Mon	8
19	* Diet* That is all right! We hope you will enjoy the messages we will send you this week.	*Diet*	Snacks Week 2 Challenge Replied NO									X				Week 2	Mon	8
20	* Diet* If you usually eat snacks that are high in fat and/or sugar (such as crisps, deep fried samosas, chocolates or biscuits) you can try to gradually replace them with healthier options. Try fresh fruits such as bananas, grapes, apples or mango, or unsalted nuts.	*Diet*	Snacks			X							X			Week 2	Tue	9
21	*Diet* More examples of healthy snacks you can enjoy alone or with others includes: samosas baked in the oven, plain puffed rice with spices, dry roasted chick peas or oatcakes. You can pick one of these or create your own healthy snack that works for you and your family!	*Diet*	Snacks			X							X			Week 2	Wed	10
22	* Diet* You can try keeping a journal of all the snacks you have eaten during the day. It can help you with knowing exactly what you eat and with planning changes you want to make.	*Diet*	Snacks						X							Week 2	Thu	11
23	* Diet* Want enjoy time with your family and people close to you over a tasty snack? Why not trying preparing some popcorn together using popcorn kernels. Remember, the less salt and fat you add the healthier it will be!	*Diet*	Snacks			X										Week 2	Fri	12
24	* Diet* Talking to your family and people close to you about the role of diet in protecting your long-term health and preventing diabetes, can help with improving the eating habits of you and your family!	*Diet*	Sacks											X		Week 2	Sat	13
25	* Diet* Hope you enjoyed messages about the role of snacks in a healthy diet and that you feel more in control of the food that you eat.	*Diet*	Snacks								X					Week 2	Sun	14
26	*Diet* Week 2 Challenge check in: Were you able to reduce the amount of salty and sweet snacks this week? Reply YES or NO	*Diet*	Snacks Week 2 Challenge check-in									X				Week 2	Sun	14
27	* Diet* You are doing a great job! Cutting down on unhealthy snacks has a positive impact on your diet and helps minimise the risk of diabetes in the future. Try to think about strategies that worked for you and keep at it!	*Diet*	Snacks Week 2 Challenge check-in Replied YES									X				Week 2	Sun	14
28	*Diet* Don't worry! Every small change is a step in the right direction! Try to think about strategies that worked for you and keep at it!	*Diet*	Snacks Week 2 Challenge check-in Replied NO									X				Week 2	Sun	14
29	*Diet* Week 3 is about the role of fats in healthy eating. Ghee and deep frying are an important part of Pakistani cooking. However, you can still prepare flavoursome meals while reducing the amount of ghee and other unhealthy fats. This will benefit the health of you and your family and help reduce the risk of type 2 diabetes in the future!	*Diet*	Fat		X											Week 3	Mon	15
30	*Diet* Week 3 Challenge: Try to eat less unhealthy fats (ghee, butter, full-fat milk) and use less deep frying this week. Do you want to take part in this week's challenge? Reply YES or N0.	*Diet*	Fat Week 3 Challenge									X				Week 3	Mon	15
31	*Diet* Great! We will get back to you at the end of the week to see how you were doing!	*Diet*	Fat Week 3 Challenge Replied YES									X				Week 3	Mon	15
32	*Diet* That's all right! You can still read the messages and check recipes we send you this week!	*Diet*	Fat Week 3 Challenge Replied NO									X				Week 3	Mon	15
33	*Diet* Below are a few tips to help you reduce the amount of unhealthy fats in your diet and cooking. Do you find them helpful? (a) For cooking oils: Reduce our swap ghee for healthier oils such as sunflower, vegetable olive or rapeseed oil. (b) For dairy products: Swap full fat-milk for semi-skimmed and cream for natural yogurt. (c) Using herbs, spices, lemon juice and ginger can help with maint…	*Diet*	Fat													Week 3	Tue	16
34	*Diet* Talking with your family and people close to you about the role of ghee and deep frying in Pakistani cooking and about healthy diet to reduce risk of diabetes can help with making changes.	*Diet*	Fat											X		Week 3	Wed	17
35	*Diet* If you want to get a better idea how much oil or ghee you use, try adding it with a spoon instead of pouring it straight from the container. Do you have other ideas of how to get a better idea how much fat you and your family consume?	*Diet*	Fat						X							Week 3	Thu	18
36	*Diet* Are you thinking about the menu for the weekend? Why not try low-fat dishes such as baked samosas, khasta roti made without oil or milk pudding made with low fat milk. You can also make your own low recipe and try it out this weekend!	*Diet*	Fat													Week 3	Fri	19
37	*Diet* You can have a lot of control over how much unhealthy fats (ghee, butter, full fat milk) and deep-fried food you eat and prepare!	*Diet*	Fat								X					Week 3	Sat	20
38	*Diet* Hope you enjoyed this week's text-messages! You should not get discouraged if you can't stick to these changes all the time. Making changes takes time!	*Diet*	Fat					X								Week 3	Sun	21
39	*Diet* Week 3 Challenge check-in: Did you reduce the amount of unhealthy fat and deep frying this week?	*Diet*	Fat Week 3 Challenge check-in									X				Week 3	Sun	21
40	*Diet* Well done! Try to maintain the healthy changes next week and beyond!	*Diet*	Fat Week 3 Challenge check-in Replied YES									X				Week 3	Sun	21
41	*Diet* Changing habits is not easy, but even small changes are a step in the right direction. Think about what you might do next week to cut back on fats.	*Diet*	Fat Week 3 Challenge check-in Replied NO									X				Week 3	Sun	21
42	Week 4 is dedicated to portion sizes and principles of a balanced diet. When you understand your portion sizes you can still eat a variety of foods, have a healthy balanced diet and help to protect your long-term health.	*Diet*	Portion size		X											Week 4	Mon	22
43	*Diet* Week 4 Challenge: Think about your portion sizes of the food you will eat this week and try to identify ways in which you can improve your portion sizes. Do you want to take part in Week 4 challenge? Text YES or NO.	*Diet*	Portion size Week 4 Challenge									X				Week 4	Mon	22
44	*Diet* Fantastic! We will get back to you at the end of the week to see how you were doing.	*Diet*	Portion size Week 4 Challenge Replied YES									X				Week 4	Mon	22
45	*Diet* That's alright. You can still read this weeks messages and see if you find them helpful.	*Diet*	Portion size Week 4 Challenge Replied NO									X				Week 4	Mon	22
46	*Diet* Sometimes it might be difficult to have a control over how much you eat. For example, it is common during family gatherings to be expected to take second helpings or give or receive sweets. There is no easy solution to that, but if that is the case for you, can you think of ways in which you can regain control over how much you eat? You can try talking to your friends and people close to y…	*Diet*	Portion size								X			X	X	Week 4	Tue	23
47	*Diet* How do you know your plate is well balanced? Picture your plate in quarters. Two quarters should be filled with vegetables or salad, a quarter for dhal, beans, chicken, fish or lean meat and the last quarter for chapatti, pitta bread, rice, noodles, pasta or bread.	*Diet*	Portion size	X		X										Week 4	Wed	24
48	*Diet* Did you know: healthy diet reduces the risk of type 2 diabetes even without weight loss!	*Diet*	Portion size		X											Week 4	Thu	25
49	*Diet* Have you been looking into your portion sizes this week? If you feel you haven't made as much progress as you would have liked remember: changing habits is difficult and takes time. Congratulate yourself for every change you have made!	*Diet*	Portion size					X								Week 4	Fir	26
50	*Diet* To enjoy a balanced diet we need to eat a variety of foods in the right proportions. Include beans and lentils (such as red lentils, chickpeas, kidney beans) and plenty of vegetables (aubergine, cauliflower, onions, carrots, okra) to benefit from all the nutrients they offer.	*Diet*	Portion size	X		X										Week 4	Sat	27
51	*Diet* There are many ways in which you can adjust your portion sizes to help to have a healthy diet. For example you can bring smaller portions to the table at meal time - one chapati rather than two.	*Diet*	Portion size			X										Week 4	Sun	28
52	*Diet* Week 4 Challenge check-in: How did it go this week? Were you able to reflect on the portion size and the amount of food you eat?	*Diet*	Portion size Week 4 Challenge check-in									X				Week 4	Sun	28
53	*Diet* Good effort! Try to carry the insights you got from this week into next week and beyond!	*Diet*	Portion size Week 4 Challenge check-in Replied YES									X				Week 4	Sun	28
54	*Diet* That's all right! Remember that even small changes can make a difference!	*Diet*	Portion size Week 4 Challenge check-in Replied NO									X				Week 4	Sun	28
55	*Diet* Welcome to Week 5! By receiving these messages you have already helped to protect your long-term health and reduce the risk of type 2 diabetes in the future. Stay with us for the second half (Week 5-8) to strengthen your skills and knowledge to help to protect your long-term health to help prevent type 2 diabetes in the future. From now on you will receive fewer messages per week. If you f…	*Diet*	General					X		X	X					Week 5	Mon	29
58	*Diet* Did you know that by reducing the amount of salt (an adult person needs no more than 6g - 2/3 teaspoon per day) you can help protect your health and health of those close to you?	*Diet*	Salt	X	X											Week 5	Thu	32
59	*Diet* Tips for reducing salt in diet. (a) Try always measuring the amount of salt you add during cooking. (b) Remove salt shaker from the table. (c) If a lot of salt feels like integral part of the dish you can try reducing the amount of salt gradually. (d) Sometimes more spices and herbs can compensate for less salt.	*Diet*	Salt			X										Week 5	Sat	34
63	*Diet* One way of drinking less sugary drinks (Irn Bru, Coke and other fizzy drinks, cordials or traditionally prepared chai tea) is finding healthier, tasty, alternatives. Try choosing herbal teas or sparkling water. For chai tea, try using reduced (green cap) or low fat (red cap) milk avoid sugar or limit to one teaspoon per cup.	*Diet*	Drinks			X										Week 6	Mon	36
64	*Diet* Do you use sugary drinks as 'pick me up' when you are tired? You can try healthier alternatives to re-charge a quick walk or a healthy snack, for example a fresh fruit such as an apple or a banana or a small portion of dried fruits.	*Diet*	Drinks			X										Week 6	Thu	39
65	*Diet* If abandoning all fizzy and sugary drink all together feels like too much you can try to reduce the amount you drink gradually. Remember: it is the long-term change that counts!	*Diet*	Drinks				X									Week 6	Sat	41
66	*Diet* What is fibre? It is a type of carbohydrate that is found in plant-based food. Fibre helps protect your health, including helping with digestion, lowering the risk of diabetes and cardiovascular disease.	*Diet*	Fibre	X	X											Week 7	Mon	43
67	*Diet* A strength of South Asian food are lentils and beans which are rich in fibre. Why not try and making a fibre rich daal this week. See if you can use smaller amount of oil without compromising the taste.	*Diet*	Fibre	X												Week 7	Thu	46
68	*Diet* You can be in charge of how much fibre you eat by including plenty of vegetables, fruits, lentils and beans in your diet.	*Diet*	Fibre			X					X					Week 7	Sat	48
69	*Diet* Welcome to Week 8, the last week of the programme! Tell us what you think: Do feel more confident about your diet? Reply YES or NO.	*Diet*	Round-up question								X					Week 8	Mon	50
70	*Diet* That is great! Congratulations! Remember to use the knowledge and skills you've developed and strengthened to continue eating a healthy diet in the future.	*Diet*	Round-up. Replied YES													Week 8	Mon	50
71	*Diet* That is okay! Eating a healthy diet is not always easy and making lasting changes takes time. Don't get discouraged and remember to congratulate yourself for event the tinniest victories. Good luck for the future!	*Diet*	Round-up Replied NO					X								Week 8	Mon	50
72	*Diet* Tip for this week: Why not plan a healthy meal with your family and people close to you to celebrate the end of the programme! What would you make?	*Diet*	Round-up							X					X	Week 8	Thu	53
73	*Diet* A tip for the future: Small lapses are not going to undo all the changes you have made. Remember to stay positive about the changes you have made already!	*Diet*	Round-up					X								Week 8	Sat	55

## Sheet: PA full set of m
				Information and skills			Self-efficacy					Action planning		Norms	Social support
				Mechanism of change
No.	Message	Theme	Sub-theme	Providing information on what constitutes healthy lifestyle to prevent type 2 diabetes for people/women of South Asian origin	Information on outcome of the behaviour	Practical information on how to perform the behaviour	Graded tasks, starting with easy task	Relapse prevention	(Promptig) self-monitoring	Experience of mastery	Persuasive messages about being in control	Goal setting	Prompting action planning	Encouraging discussion	Prompts to seek social support	Week No	Day of the week	Day of the intervnetion
1	Hello [name]! You are now registered for [Name of Programme]. We will send you up to 2-4 messages per day (in the morning and in the evening) to support you to eat a more healthy diet and be active to reduce your chance of developing type 2 diabetes.	*Opening message*	General													Week 1	Mon	1
2	*Physical activity* Physical activity can include both daily activities - such as walking, climbing stairs or housework/cleaning, or organised activities like joining a walking group, taking part in a swimming or yoga class. Try to think about what activities you're already doing and where there might be opportunities to increase either your daily or organised activities.	*Exercise*	Increase physical activity	X					X							Week 1	Mon	1
3	*Physical activity* Week 1 Challenge: Did you know you can help avoid diabetes by being more active? This week, think about ways in which you can be active and try to identify ways to build more activity into your week. Do you want to take part in this week's challenge? Reply YES or N0.	*Exercise*	Week 1 Challenge									X				Week 1	Mon	1
4	* Physical activity* Good luck! We will get back to you at the end of the week to check how you were doing.	*Exercise*	Week 1 Challenge Replied YES									X				Week 1	Mon	1
5	* Physical activity* That is all right! We hope you will enjoy the messages we will send you this week.	*Exercise*	Week 1 Challenge replied NO									X				Week 1	Mon	1
6	*Physical activity* It may help to think of a form of exercise that suits your interests and perhaps even a hobby you could take up that would keep you more active. Is there something you can do with a group of friends or family to support each other to keep active? We will send you messages with more ideas in Week 2 and 3.	*Exercise*	Increase physical activity			X									X	Week 1	Tue	2
7	*Physical activity* Sitting too much has been shown to be bad for your health, even if you exercise at other times, and is linked to an increased risk of diabetes. You will benefit from reducing the time you spend sitting each day, and from breaking up periods of time spent sitting, as often as possible - we will focus on tips for this in Week 4.	*Exercise*	Decrease sedetary behaviour	X	X											Week 1	Wed	3
8	*Physical activity* Exercise to build up your muscle strength has also been shown to help prevent diabetes. You will be building muscle in the activity which you currently do, such as climbing stairs, but we will give you tips in Week 5 on ways to target muscle strength.	*Exercise*	Strength training		X	X										Week 1	Thu	4
9	*Physical activity*The weekend is a really good chance to get up and out, and to be active with family and friends. Try to find out what people close to you are doing, or would like to do and plan to be active together.	*Exercise*	Increase physical activity											X	X	Week 1	Fri	5
10	Why not try keeping a note or diary of the activity that you're doing - Learning about your current activities gives you the power to make new choices.	*Exercise*	Increase physical activity						X							Week 1	Sat	6
11	*Physical activity* Week 1 Challenge check in. Did you manage to identify when you have been physically active this week and when there might be opportunities to be more active? Reply YES or NO	*Exercise*	Challenge check in									X				Week 1	Sun	7
12	*Physical activity* Good for you - knowledge is power! And we've got more ideas in this next week to help you build on what you've already achieved.	*Exercise*	Replied YES							X		X				Week 1	Sun	7
13	*Physical activity* Don't worry, making changes is not an easy process. We'll have more advice for you next week, so stick with us!	*Exercise*	Replied NO					X				X				Week 1	Sun	7
14	*Physical activity*This week we look at trying to increase exercise. It doesn't have to take a lot of time. You could try a walk at lunch or dance at home to some music you like.	*Exercise*	Increase physical activity			X										Week 2	Mon	8
15	*Physical Activity* Challenge 2: this week try to add 10 min of exercise of your choice on 1-2 days of the week. Do you want to take part in this week's challenge? Reply YES or N0.	*Exercise*	Challenge Week 2									X				Week 2	Mon	8
16	*Physical activity* Great! We will get back to you at the end of the week to see how you were doing!	*Exercise*	Week 2 challenge replied Yes									X				Week 2	Mon	8
17	*Physical sctivity* That's all right! You can still read the messages and check the ideas we send you this week!	*Exercise*	Week 2 Challenge replied No									X				Week 2	Mon	8
18	What about when the weather is not great outside? One good option is to try walking inside the house or climbing the stairs several times.	*Exercise*	Increase physical activity			X										Week 2	Tue	9
19	*Physical activity* Exercise is good for your body and mind. Perks of exercise include clearer thinking, better memory and improved mood.	*Exercise*	Increase physical activity		X											Week 2	Wed	10
20	*Physical activity* You may feel your body is not used to exercise and aches or stiffness prevent you from being more active. However, moving around more can be a great way to stretch your body and improve these pains.	*Exercise*	Increase physical activity		X											Week 2	Thu	11
21	*Physical activity* Particularly at the weekend, parenting/family commitments can make it hard to take part in organised exercise? Rethink exercise! Be active with your family – head into the garden or to a park to get in your fitness time instead.	*Exercise*	Increase physical activity			X							X		X	Week 2	Fri	12
22	*Physical activity* Swimming, aqua aerobics, and yoga are also good ways to increase your activity and can also be done with friends or family .	*Exercise*	Increase physical activity			X										Week 2	Sat	13
23	* Physical activity* Hope you enjoyed the messages about increasing physical activity and that you feel more in control of what steps you can take to get more active.	*Exercise*	Increase physical activity								X					Week 2	Sun	14
24	*Physical activity* Week 2 challenge check in. Were you able to add 10 minutes of activity 1-2 days this week? Reply YES or NO.	*Exercise*	Week 2Challenge check in									X				Week 2	Sun	14
25	*Physical activity* Great job! Finding ways to increase your active time is a big step toward a healthier living.	*Exercise*	Challenge replied YES							X		X				Week 2	Sun	14
26	*Physical activity* Don’t worry, making changes in your life to get more active can be difficult. Keep going, and start with small goals and expectations so you don't get discouraged.	*Exercise*	Challenge replied NO					X				X				Week 2	Sun	14
27	*Physical activity* This week, we will explore some more ways to increase exercise - both in your daliy and organised activities. Did you know? Exercise can also help you feel more positive ('can boost your mood'). Try burning off some stress by getting your body moving in any way you enjoy	*Exercise*	Increase physical activity	X	X											Week 3	Mon	15
28	*Physical Activity* Week 3 Challenge 3: Try to plan more exercise this week and each week following. For example, this week: Be active for 10 minutes on 3 days of the week. Next week: 10 minutes on 4 days. The following week: 15 minutes on 3 days, and so on. We are aiming for the goal of 30 minutes of activity a day.Do you want to take part in this week's challenge? Reply YES or N0.	*Exercise*	Challenge Week 3									X				Week 3	Mon	15
29	*Physical activity* Fantastic! We will get back to you at the end of the week to see how you were doing.	*Exercise*	Week 3 challenge replied Yes									X				Week 3	Mon	15
30	*Physical activity* That's alright. You can still read this weeks messages and see if you find them helpful.	*Exercise*	Week 3 challenge replied No									X				Week 3	Mon	15
31	*Physical activity* Get your heart pumping with some activity like brisk walking, biking or dancing. Start where you are and try to build up gradually to the 30 min/day.	*Exercise*	Increase physical activity				X						X			Week 3	Tue	16
32	*Physical activity* Do you drive everywhere? Next time you're going somewhere close, try walking or riding a bike. It's good for your body and the planet.	*Exercise*	Increase physical activity			X										Week 3	Wed	17
33	*Physical activity* Did you know that prayer can be a part of your exercise regime if it entails standing, sitting, and bowing.	*Exercise*	Increase physical activity			X										Week 3	Thu	18
34	*Physical activity* When was the last time you took the stairs when out or running errands? If you're out and about this weekend, skip the elevator & try the stairs - even if it's just 1 floor.	*Exercise*	Increase physical activity			X										Week 3	Fri	19
35	*Physical activity* Is walking feeling too easy? You could add 1-2 min of more intense activity to your walk, like jogging 1 min for every 5 min of walking.	*Exercise*	Increase physical activity				X									Week 3	Sat	20
36	*Physical activity* Week 3 Challenge check-in: You made it through Week 3! Were you able to get more active this week? Reply: YES or NO.	*Exercise*	Week 3 challenge check in									X				Week 3	Sun	21
37	*Physical activity* Great job! Finding ways to sit less & move more is a big step toward an active, healthy lifestyle. Keep it going next week!	*Exercise*	Replied YES							X		X				Week 3	Sun	21
38	*Physical activity* Some ups & downs are normal. Use next week's challenge as motivation to keep moving forward towards an active lifestyle.	*Exercise*	Replied NO					X				X				Week 3	Sun	21
39	*Physical activity* One way to start being active is to make small changes in how much you sit every day, reducing sitting time also has it's own health benefits which can help prevent diseases such as diabetes	*Exercise*	Decrease sedentary			X	X									Week 4	Mon	22
40	*Physical activity* Week 4 Challenge: Find ways to sit less this week. We'll send you tips during the week on ways to sit less, and check in at the end to see how you did.Do you want to take part in this week's challenge? Reply YES or N0.	*Exercise*	Challenge week 4									X				Week 4	Mon	22
41	* Physical activity* Good luck! We will get back to you at the end of the week to check how you were doing.	*Exercise*	Week 4 challenge replied Yes									X				Week 4	Mon	22
42	* Physical activity* That is all right! We hope you will enjoy the messages we will send you this week.	*Exercise*	Week 4 challenge replied No									X				Week 4	Mon	22
43	*Physical activity* Keep note of how much time you spend sitting each day, what you're doing when sitting (for eample watching TV, reading or working), and plan how you could make small changes to gradually reduce this time or bring some activity into this time.	*Exercise*	Decrease sedentary						X							Week 4	Tue	23
44	*Physical activity* Having noted your sitting patterns - Choose 1 time when you sit a lot & set a goal to cut back a few minutes each day. Small, manageable steps will help you to feel successful.	*Exercise*	Decrease sedentary				X									Week 4	Wed	24
45	*Physical activity* Finding that you forget to keep moving? Try this. Put a timer by your desk, chair or couch and stand or walk for 5 min every 30 min that you sit. Or set an alarm for a particular time of day when you'll go for a walk.	*Exercise*	Decrease sedentary			X							X			Week 4	Thu	25
46	*Physical activity* Looking for other ways to sit less this week? Try standing while folding laundry, walking around the room when you're on the phone, or try using your stairs more often.	*Exercise*	Decrease sedentary			X										Week 4	Fri	26
47	Screen time (watching TV or using mobile phones/tabs) can cause us to sit a lot - try to cut down on screen time and take little tech breaks to stretch & move around. As well as reducing your time sitting, this can reduce stiffness, aches & pains.	*Exercise*	Decrease sedentary													Week 4	Sat	27
48	*Physical activity* Hope you enjoyed this week's text-messages! You should not get discouraged if you can't stick to these changes all the time. Making changes takes time!	*Exercise*	increase physical activity					X								Week 4	Sun	28
49	Week 4 Challenge check in! Were you able to sit less and/or reduce your screen time this week? Reply YES or NO.	*Exercise*	Challenge 4 check in													Week 4	Sun	28
50	*Physical activity*Well done! Breaking up your sitting/screen time with activity is a great way to give your body the activity it needs. Keep it up!	*Exercise*	Challnge 4 replied YES							X		X				Week 4	Sun	28
51	*Physical activity* It is hard to change our habits, and often takes time. However, breaking up your sitting/screen time with activity lets you give your body the activity it needs. Find 1-2 times next week & try again.	*Exercise*	Replied NO					X				X				Week 4	Sun	28
52	*Physical activity* Welcome to Week 5! Weeks 5-8 are about strengthening your skills and knowledge to help to protect your long-term health and to prevent type 2 diabetes in the future. You will receive fewer messages per week, but if you feel like you need extra encouragement at any point text "Support" and we will get back to you.	*Exercise*	General							X	X					Week 5	Mon	29
53	*Physical activity* Increasing your strength can also help prevent diabetes. You don't need to go to the gym to do this, you can work at home or with friends using resistnace bands, soup cans or even your own body weight to build muscle.	*Exercise*	Strength training			X										Week 5	Thu	30
54	*Physical activity* Creating a strength training plan can help you reach your goals. Include all major muscle groups - arms, legs, back and chest.	*Exercise*	Strength training										X			Week 5	Sat	34
55	*Physical activity* You have been gradually building up the amount of exercise you do in your day. Now try to be physically active every day. If you're walking, each day try to walk a little more than you did last time. The extra steps are good for your health!	*Exercise*	Increase physical activity				X									Week6	Mon	36
56	*Physical activity* Do you do a lot of driving? Next time you're going somewhere close, try walking - its good for your body and the environment	*Exercise*	Decrease sedentary										X			Week 6	Thu	39
57	*Physical activity* If you are getting bored with your current exercise activities, make plans to try something new. Is there a walking group you could join, a fitness or swimming class or a fitness dvd you could use at home?	*Exercise*	Increase physical activity			x							X			Week 6	Sat	41
58	*Physical activity* Did you know? Regular exercise can improve your sleep quality, which means more energy and alertness during the day.	*Exercise*	Increase physical activity		X											Week 7	Mon	43
59	*Physical activity* Why not try taking an exercise class at your local gym or community center. You can even use the buddy system. Exercising with a friend gives you someone to talk to, helping you stay motivated and on track. Have fun!	*Exercise*	Increase physical activity			X									X	Week 7	Thu	46
60	*Physical activity* Did you know? Exercise is good for body & mind. Mental perks of exercise include clearer thinking, better memory and improved mood.	*Exercise*	Increase physical activity		X											Week 7	Sat	48
61	*Physical activity* Welcome to Week 8, the last week of the programme! Tell us what you think: Do feel more confident about being physically active? Reply YES or NO.	*Exercise*	Round-up question								X					Week 8	Mon	50
62	*Physical activity* That is great! Congratulations! Remember to use the knowledge and skills you've developed and strengthened in the past 8 weeks to continue being physically active in the future.	*Exercise*	Round-up. Replied YES													Week 8	Mon	50
63	*Physical activity* That is okay! Getting fit doesn't happen overnight and making lasting changes takes time. Don't get discouraged and remember to congratulate yourself for even the tinniest victories. Good luck for the future!	*Exercise*	Round-up Replied NO													Week 8	Mon	50
64	*Physical activity* A tip for this week: Why not plan a walk or another exercise session to celebrate the end of the programme! You can invite a friend or another person close to you to celebrate together!	*Exercise*	Round-up							X					X	Week 8	Thu	53
65	*Physical activity* A tip for the future:Small lapses are not going to undo all the changes you have made. Remember to stay positive about the changes you have made already	*Exercise*	Round-up					X								Week 8	Sat	55
